# Supplementary material for: High Seroprevalence of Bluetongue Virus Serotype 3 in Belgian Cattle and Sheep After the 2024 Epidemic
Source: Viruses. 2026 Mar 22;18(3):396. doi: 10.3390/v18030396 (PMC13030625; doi:10.3390/v18030396)
Supplement: Supplementary file 1 [file viruses-18-00396-s001.zip]

Archive with 1 entries (1 files):
- viruses-4166925-Supplementary Materials.pdf
